# Supplementary material for: Red blood cell acetylcholinesterase activity among healthy dwellers of an agrarian region in Sri Lanka: a descriptive cross-sectional study
Source: Environ Health Prev Med. 2018 Jun 21;23:25. doi: 10.1186/s12199-018-0717-0 (PMC6013882; doi:10.1186/s12199-018-0717-0)
Supplement: Supplementary file 1 — RBC AChE activity among healthy non-farmers of Anuradhapura, 2017. It contains the data of the entire study. (XLS 49 kb) [file 12199_2018_717_MOESM1_ESM.xls]

## Sheet: Data
Study ID	Age	Gender	Years @ Apura	DS division	Occupational Category	Education level	Weight (kg)	Height (m)	H2 (M2)	BMI (kgm-2)	Waist C (cm)	SBP (mmHg)	DBP (mmHg)	eGFR (mL/min/1.73m2)	RBC AChE activity (mU/ μM Hb)
1	35	Male	5	Mahawilachchiya	Professionals	GCE A/L and above	74.6	1.63	2.6569	28.0778	93	122	77	115	356.398
2	31	Male	5	Nuwaragam Palata East	Professionals	GCE A/L and above	78.9	1.73	2.9929	26.3624	93	116	64	109	433.766
3	33	Male	5	Thambuttegama	Professionals	GCE A/L and above	71.7	1.64	2.6896	26.6582	83	127	86	83	491.893
4	52	Female	52	Thalawa	Professionals	GCE A/L and above	69.5	1.59	2.5281	27.491	96	120	82	92	440.757
5	56	Female	56	Nuwaragam Palata East	Professionals	GCE A/L and above	54.2	1.47	2.1609	25.0821	76	113	71	95	408.749
6	59	Male	59	Nuwaragam Palata East	Professionals	GCE A/L and above	65.8	1.6	2.56	25.7031	94	130	83	95	430.643
7	50	Female	50	Rambewa	Professionals	GCE A/L and above	69.3	1.56	2.4336	28.4763	88	128	85	99	400.268
8	57	Female	57	Nachchaduwa	Professionals	GCE A/L and above	83.4	1.59	2.5281	32.9892	95	120	75	93	379.539
9	48	Female	30	Rambewa	Professionals	GCE A/L and above	47.2	1.57	2.4649	19.1488	85	107	58	93	317.437
10	43	Female	43	Nuwaragam Palata East	Professionals	GCE A/L and above	63.9	1.54	2.3716	26.9438	96	128	83	104	476.165
11	53	Male	53	Nachchaduwa	Professionals	GCE A/L and above	76.6	1.66	2.7556	27.7979	95	126	85	87	381.29
12	38	Male	38	Mihintale	Professionals	GCE A/L and above	56.9	1.72	2.9584	19.2334	79	108	68	116	477.842
13	47	Female	47	Nuwaragam Palata Central	Professionals	GCE A/L and above	71.2	1.44	2.0736	34.3364	91	124	85	112	380.795
14	45	Female	45	Nuwaragam Palata East	Professionals	GCE A/L and above	70.1	1.56	2.4336	28.8051	96	112	81	95	419.681
15	53	Male	53	Nuwaragam Palata East	Professionals	GCE A/L and above	76.6	1.75	3.0625	25.0122	95	129	81	100	401.592
16	46	Female	46	Nuwaragam Palata East	Professionals	GCE A/L and above	50.9	1.53	2.3409	21.7438	84	119	77	105	585.194
17	50	Female	50	Nuwaragam Palata East	Professionals	GCE A/L and above	55.5	1.56	2.4336	22.8057	88	129	89	83	398.056
18	37	Female	13	Nuwaragam Palata East	Professionals	GCE A/L and above	53	1.52	2.3104	22.9398	88	108	73	112	377.783
19	29	Female	29	Nuwaragam Palata East	Professionals	GCE A/L and above	60.8	1.53	2.3409	25.9729	95	107	74	125	499.029
20	43	Male	5	Nuwaragam Palata Central	Professionals	GCE A/L and above	66.7	1.68	2.8224	23.6324	84	117	84	82	437.874
21	44	Male	44	Nachchaduwa	Professionals	GCE A/L and above	66.2	1.66	2.7556	24.0238	90	120	72	115	503.84
22	49	Female	49	Nuwaragam Palata East	Professionals	GCE A/L and above	54.2	1.52	2.3104	23.4591	85	122	70	108	468.821
23	49	Male	49	Thalawa	Professionals	GCE A/L and above	83	1.66	2.7556	30.1205	95	123	85	71	307.309
24	33	Male	33	Thambuttegama	Professionals	GCE A/L and above	88.6	1.82	3.3124	26.748	96	129	77	103	405.713
25	35	Male	25	Nuwaragam Palata East	Professionals	GCE A/L and above	71.3	1.72	2.9584	24.1009	89	112	72	87	400.084
26	59	Female	59	Nuwaragam Palata East	Professionals	GCE A/L and above	67.2	1.5	2.25	29.8667	96	106	65	96	385.293
27	58	Male	58	Nuwaragam Palata East	Professionals	GCE A/L and above	77.2	1.53	2.3409	32.9788	96	128	82	64	470.224
28	50	Male	50	Nuwaragam Palata East	Professionals	GCE A/L and above	72.9	1.62	2.6244	27.7778	96	124	81	90	451.786
29	47	Female	11	Nuwaragam Palata East	Professionals	GCE A/L and above	54.8	1.42	2.0164	27.1771	82	105	73	108	417.022
30	53	Male	53	Nuwaragam Palata East	Professionals	GCE A/L and above	59.4	1.7	2.89	20.5536	84	126	79	90	394.672
31	60	Male	60	Nachchaduwa	Professionals	GCE A/L and above	66.3	1.67	2.7889	23.7728	90	104	67	84	414.446
32	52	Male	52	Nuwaragam Palata East	Professionals	GCE A/L and above	81.8	1.74	3.0276	27.0181	95	116	77	91	380.888
33	31	Male	31	Nuwaragam Palata East	Technical & Associate Professionals	GCE A/L and above	62.1	1.66	2.7556	22.5359	82	128	85	113	532.152
34	32	Male	32	Galnewa	Technical & Associate Professionals	GCE A/L and above	71.3	1.61	2.5921	27.5067	82	122	80	111	541.286
35	29	Female	29	Nuwaragam Palata East	Technical & Associate Professionals	GCE A/L and above	57.4	1.67	2.7889	20.5816	77	110	72	123	561.787
36	38	Female	38	Nuwaragam Palata East	Technical & Associate Professionals	GCE A/L and above	75.8	1.53	2.3409	32.3807	89	124	75	118	410.645
37	27	Female	27	Rajanganaya	Technical & Associate Professionals	GCE A/L and above	50.7	1.53	2.3409	21.6583	69	113	72	117	548.25
38	40	Female	40	Nuwaragam Palata East	Managers, Senior Officials and Legislators	GCE A/L and above	49.2	1.55	2.4025	20.4787	74	120	78	113	417.833
39	46	Male	25	Nuwaragam Palata East	Elementary occupations	Grade 9 - 11	69.3	1.53	2.3409	29.604	91	127	87	104	472.713
40	31	Male	31	Nuwaragam Palata East	Armed Forces Occupations	GCE A/L and above	79.1	1.72	2.9584	26.7374	93	117	75	100	374.463
41	29	Female	29	Nuwaragam Palata East	Technical & Associate Professionals	GCE A/L and above	62.6	1.62	2.6244	23.8531	83	116	85	120	418.455
42	40	Male	40	Nuwaragam Palata Central	Armed Forces Occupations	Grade 9 - 11	64.7	1.635	2.67322	24.203	85	128	89	94	411.093
43	29	Male	29	Nuwaragam Palata East	Technical & Associate Professionals	GCE A/L and above	69.6	1.72	2.9584	23.5262	80	128	85	115	505.506
44	24	Male	24	Thalawa	Technical & Associate Professionals	GCE A/L and above	92	1.7	2.89	31.8339	96	130	89	124	416.178
45	31	Male	31	Ipalogama	Elementary occupations	GCE A/L and above	65	1.675	2.80563	23.1677	89	114	77	117	395.488
46	30	Male	30	Nuwaragam Palata East	Clerks and Clerical support workers	GCE A/L and above	82.5	1.685	2.83923	29.0572	95	127	85	117	452.242
47	40	Female	38	Nuwaragam Palata East	None	Grade 9 - 11	53.9	1.64	2.6896	20.0402	78	118	65	117	411.675
48	39	Male	29	Nuwaragam Palata East	Elementary occupations	Grade 9 - 11	53.2	1.605	2.57603	20.652	79	125	70	94	529.357
49	42	Female	42	Kahatagasdigiliya	Technical & Associate Professionals	GCE A/L and above	57.3	1.56	2.4336	23.5454	83.5	113	75	92	597.645
50	39	Female	39	Nuwaragam Palata Central	None	GCE A/L and above	43.3	1.53	2.3409	18.4972	71	100	69	90	564.504
51	33	Female	33	Mihintale	Technical & Associate Professionals	GCE A/L and above	59.3	1.58	2.4964	23.7542	92	103	58	122	451.761
52	41	Female	41	Nuwaragam Palata East	Elementary occupations	Grade 9 - 11	71.3	1.59	2.5281	28.203	95	115	74	99	400.535
53	18	Female	18	Nuwaragam Palata East	None	Grade 9 - 11	70.1	1.52	2.3104	30.3411	93	107	68	130	404.039
54	25	Female	25	Nuwaragam Palata East	Managers, Senior Officials and Legislators	GCE A/L and above	41.8	1.47	2.1609	19.3438	69	112	77	135	555.207
55	28	Female	28	Thalawa	Technical & Associate Professionals	GCE A/L and above	43.3	1.53	2.3409	18.4972	69.5	108	72	127	391.936
56	40	Male	40	Nuwaragam Palata East	Services and Sales workers	GCE A/L and above	71.3	1.75	3.0625	23.2816	91.5	129	89	119	480.348
57	38	Female	38	Nuwaragam Palata East	Technical & Associate Professionals	GCE A/L and above	63.5	1.55	2.4025	26.4308	75	121	75	116	531.883
58	30	Female	8	Nuwaragam Palata East	None	GCE A/L and above	42.1	1.555	2.41802	17.4109	63.75	107	63	82	348.452
59	25	Female	25	Thalawa	Elementary occupations	Grade 9 - 11	48.9	1.57	2.4649	19.8385	77	127	80	127	503.24
60	38	Female	10	Thambuttegama	Technical & Associate Professionals	GCE A/L and above	65.9	1.61	2.5921	25.4234	83	114	75	114	416.793
61	24	Male	24	Kekirawa	Technical & Associate Professionals	GCE A/L and above	86.3	1.76	3.0976	27.8603	95	123	83	119	415.971
62	36	Male	36	Thalawa	Services and Sales workers	GCE A/L and above	70.8	1.64	2.6896	26.3236	89	110	60	100	438.133
63	26	Female	26	Nachchaduwa	Clerks and Clerical support workers	GCE A/L and above	36.5	1.49	2.2201	16.4407	60.5	104	76	129	413.189
64	25	Male	25	Nuwaragam Palata East	Elementary occupations	GCE A/L and above	68.5	1.68	2.8224	24.2701	90	104	59	123	317.968
65	25	Male	25	Nuwaragam Palata East	None	GCE A/L and above	71.8	1.67	2.7889	25.7449	87.5	111	70	111	539.471
66	34	Female	5	Mihintale	Technical & Associate Professionals	GCE A/L and above	56.6	1.47	2.1609	26.1928	85	104	73	124	493.436
67	31	Female	31	Thalawa	Technical & Associate Professionals	GCE A/L and above	57.5	1.47	2.1609	26.6093	80	111	75	120	430.574
68	33	Female	33	Thambuttegama	None	GCE A/L and above	48.9	1.48	2.1904	22.3247	72.5	116	69	117	413.033
69	28	Female	28	Padaviya	Technical & Associate Professionals	GCE A/L and above	50.9	1.61	2.5921	19.6366	78.5	112	70	129	560.054
70	21	Male	21	Nuwaragam Palata East	Elementary occupations	GCE A/L and above	88.5	1.88	3.5344	25.0396	95	128	90	130	444.218
71	22	Female	22	Kahatagasdigiliya	Technical & Associate Professionals	GCE A/L and above	35.8	1.55	2.4025	14.9011	67	92	59	137	339.862
72	22	Female	22	Kebithigollewa	Technical & Associate Professionals	GCE A/L and above	40.2	1.585	2.51222	16.0018	64	107	76	135	361.848
73	32	Male	32	Mihintale	Managers, Senior Officials and Legislators	GCE A/L and above	86.9	1.67	2.7889	31.1592	97	122	85	116	413.706
74	29	Female	29	Kahatagasdigiliya	Technical & Associate Professionals	GCE A/L and above	50.4	1.655	2.73903	18.4007	66.5	110	70	85	307.501
75	30	Male	10	Nuwaragam Palata Central	Elementary occupations	GCE A/L and above	44.9	1.575	2.48062	18.1003	69	112	60	122	447.044
76	25	Male	25	Ipalogama	Elementary occupations	GCE A/L and above	55.9	1.645	2.70602	20.6576	77	125	80	114	419.395
77	36	Female	25	Nuwaragam Palata East	Services and Sales workers	GCE A/L and above	54.2	1.555	2.41802	22.415	78	124	77	103	446.938
78	35	Female	7	Nuwaragam Palata East	Technical & Associate Professionals	GCE A/L and above	52.8	1.48	2.1904	24.1052	74	118	84	117	421.479
79	34	Female	34	Thalawa	Technical & Associate Professionals	GCE A/L and above	54.7	1.61	2.5921	21.1026	86	99	62	121	669.065
80	27	Female	26	Nuwaragam Palata Central	Technical & Associate Professionals	GCE A/L and above	70.2	1.6	2.56	27.4219	96	108	70	122	486.472
81	39	Male	39	Mihintale	Managers, Senior Officials and Legislators	GCE A/L and above	59.2	1.62	2.6244	22.5575	79	106	66	94	398.39
82	23	Male	23	Nuwaragam Palata Central	Managers, Senior Officials and Legislators	GCE A/L and above	80.8	1.68	2.8224	28.6281	95.5	127	79	123	532.371
83	21	Male	21	Mihintale	Technical & Associate Professionals	GCE A/L and above	59.1	1.765	3.11522	18.9713	71	120	66	114	388.781
84	28	Male	5	Nuwaragam Palata East	Technical & Associate Professionals	GCE A/L and above	42.8	1.6	2.56	16.7187	64	122	77	106	530.579
85	42	Female	42	Nuwaragam Palata East	None	GCE A/L and above	62.1	1.54	2.3716	26.1849	85	127	82	115	493.242
86	36	Female	36	Nuwaragam Palata East	None	GCE A/L and above	61	1.56	2.4336	25.0657	82	100	74	115	456.265
87	24	Female	24	Nuwaragam Palata East	Technical & Associate Professionals	GCE A/L and above	86.7	1.79	3.2041	27.0591	95	104	65	108	569.064
88	26	Male	26	Nuwaragam Palata East	Technical & Associate Professionals	GCE A/L and above	99.8	1.76	3.0976	32.2185	99	124	78	128	290.383
89	27	Male	27	Thalawa	Elementary occupations	Grade 9 - 11	59.3	1.61	2.5921	22.8772	81	124	79	118	566.144
90	34	Male	34	Nuwaragam Palata East	Armed Forces Occupations	GCE A/L and above	67.4	1.78	3.1684	21.2726	79	124	81	95	550.896
91	36	Male	36	Thalawa	Armed Forces Occupations	Grade 9 - 11	58.1	1.69	2.8561	20.3424	78	115	69	91	579.924
92	37	Female	37	Nuwaragam Palata East	Services and Sales workers	GCE A/L and above	68.7	1.45	2.1025	32.6754	90	113	84	113	562.416
93	29	Female	29	Rambewa	Services and Sales workers	Grade 9 - 11	47.7	1.63	2.6569	17.9533	68	118	82	84	432.946
94	35	Male	35	Nuwaragam Palata East	Services and Sales workers	GCE A/L and above	94.2	1.715	2.94123	32.0275	96	125	82	117	507.658
95	35	Male	35	Nuwaragam Palata East	Services and Sales workers	GCE A/L and above	67.2	1.7	2.89	23.2526	83	128	79	110	484.067
96	36	Male	36	Nuwaragam Palata East	Elementary occupations	Grade 9 - 11	70.5	1.685	2.83923	24.8307	91	125	80	115	440.883
97	20	Male	20	Glenbindunuwewa	Technical & Associate Professionals	GCE A/L and above	61.7	1.78	3.1684	19.4736	79	112	79	137	487.893
98	33	Female	33	Nuwaragam Palata East	Services and Sales workers	GCE A/L and above	53.6	1.61	2.5921	20.6782	78	116	72	93	513.551
99	40	Male	40	Nuwaragam Palata East	Services and Sales workers	Grade 9 - 11	51.8	1.6	2.56	20.2344	76	124	75	88	536.973
100	30	Male	30	Nuwaragam Palata Central	Technical & Associate Professionals	GCE A/L and above	63.3	1.67	2.7889	22.6971	86	125	72	99	338.795
